# Supplementary material for: The Influence of Sodium Humate on the Biosynthesis and Contents of Flavonoid Constituents in Lemons
Source: Plants (Basel). 2024 Oct 15;13(20):2888. doi: 10.3390/plants13202888 (PMC11511212; doi:10.3390/plants13202888)
Supplement: Supplementary file 1 [file plants-13-02888-s001.zip]

Archive with 1 entries (1 files):
- plants-3157378-supplementary.pdf
